# Supplementary material for: Personalized Culinary Medicine: Qualitative Analyses of Perceptions from Participants in Action and Contemplation Stages of Change Through a One-Year Bi-Center Randomized Controlled Trial
Source: Nutrients. 2025 Feb 16;17(4):704. doi: 10.3390/nu17040704 (PMC11858461; doi:10.3390/nu17040704)
Supplement: Supplementary file 1 [file nutrients-17-00704-s001.zip]

Archive with 1 entries (1 files):
- nutrients-3460149-supplementary.pdf
